# Supplementary material for: Novel genetic association with migratory diapause in Australian monarch butterflies
Source: BMC Ecol Evol. 2025 May 7;25:43. doi: 10.1186/s12862-025-02384-w (PMC12057088; doi:10.1186/s12862-025-02384-w)
Supplement: Supplementary file 1 — Supplementary Material 1. [file 12862_2025_2384_MOESM1_ESM.xlsx]

## Sheet: Sheet1
Table S1: Genes at least partially within 50kb (starting, ending, or overlapping) of SNPs significantly associated with diapause status in Australian monarch butterflies after false discovery rate correction.
RefSeq ID	OGS ID	Chromosome	Chromosome RefSeq ID	Start	End
LOC116771390	DPOGS209481	17	NC_083548.1	6235586	6345186
LOC116771115	DPOGS209523	17	NC_083548.1	6347954	6361651
LOC116771144	DPOGS209484	17	NC_083548.1	6362518	6365415
LOC116771143	DPOGS209485	17	NC_083548.1	6365804	6369142
LOC116771599	DPOGS209522	17	NC_083548.1	6371270	6391149
LOC116771283	DPOGS209521	17	NC_083548.1	6392884	6396782
LOC116771308	DPOGS209486	17	NC_083548.1	6397450	6400439
LOC116771309	DPOGS209520	17	NC_083548.1	6400060	6402713
LOC116771316	DPOGS209519	17	NC_083548.1	6405489	6410585
LOC116771317	DPOGS209487	17	NC_083548.1	6410983	6421830
LOC116771314	DPOGS209516	17	NC_083548.1	6421398	6424150
LOC116771333	DPOGS209489	17	NC_083548.1	6426471	6484075
LOC116768089	DPOGS202145	19	NC_083549.1	2773112	2808466
LOC116768035	DPOGS202134	19	NC_083549.1	2832664	2834824
LOC116768268	DPOGS202144	19	NC_083549.1	2844176	2846524
LOC133319386	NA	19	NC_083549.1	2856272	2859267
LOC116767978	DPOGS202135	19	NC_083549.1	2864478	2866841
LOC116776896	DPOGS204621	29	NW_026869857.1	419294	422098
LOC116776894	DPOGS204615	29	NW_026869857.1	421711	423964
LOC116776864	DPOGS210385	29	NW_026869857.1	425005	432122
LOC116776867	DPOGS209864	29	NW_026869857.1	432316	437345
LOC133320458	DPOGS204622	29	NW_026869857.1	434466	435808
LOC116776866	DPOGS204623	29	NW_026869857.1	437999	443602
LOC116776761	DPOGS204613	29	NW_026869857.1	444283	503399
LOC116776949	DPOGS201616	29	NW_026869857.1	510196	518255
LOC116776961	DPOGS201615	29	NW_026869857.1	520781	522213
